# Supplementary material for: Evaluating Potential Cetacean Welfare Indicators from Video of Live Stranded Long-Finned Pilot Whales (Globicephala melas edwardii)
Source: Animals (Basel). 2022 Jul 21;12(14):1861. doi: 10.3390/ani12141861 (PMC9312325; doi:10.3390/ani12141861)
Supplement: Supplementary file 1 [file animals-12-01861-s001.zip]

Archive with 1 entries (1 files):
- animals-1803463-supplementary.pdf
